# Supplementary material for: Heart Failure with Preserved Ejection Fraction in Women with Breast Cancer Prior to Cancer Treatment: Insights from a Cardio-Oncology Assessment
Source: J Clin Med. 2026 Jul 22;15(14):5739. doi: 10.3390/jcm15145739 (PMC13413197; doi:10.3390/jcm15145739)
Supplement: Supplementary file 1 [file jcm-15-05739-s001.zip]

Archive with 1 entries (1 files):
- jcm-4414408-supplementary.pdf
